# Supplementary material for: The new genus Bambusiporia and a new species of Etheirodon in Steccherinaceae (Polyporales, Basidiomycota) from China
Source: MycoKeys. 2026 Mar 20;130:101–26. doi: 10.3897/mycokeys.130.183355 (PMC13032136; doi:10.3897/mycokeys.130.183355)
Supplement: XML Treatment for Bambusiporia [file mycokeys.130.183355-treatment1.xml]

<!DOCTYPE tp:taxon-treatment
  PUBLIC "-//TaxonX//DTD Taxonomic Treatment Publishing DTD v0 20100105//EN" "tax-treatment-NSO.dtd">
<tp:taxon-treatment xmlns:tp="http://www.plazi.org/taxpub"><tp:treatment-meta><kwd-group><label>Taxon classification</label><kwd>
                <named-content content-type="kingdom">Fungi</named-content>
              </kwd><kwd>
                <named-content content-type="order">Polyporales</named-content>
              </kwd><kwd>
                <named-content content-type="family">Steccherinaceae</named-content>
              </kwd></kwd-group><mixed-citation publication-type="journal"><person-group><name><surname>Wang</surname><given-names>Chao-Ge</given-names></name><name><surname>Zhang</surname><given-names>Xin</given-names></name><name><surname>Liu</surname><given-names>Zhan-Bo</given-names></name><name><surname>Chen</surname><given-names>Jian</given-names></name><name><surname>Sun</surname><given-names>Yi-Fei</given-names></name><name><surname>Dai</surname><given-names>Yu-Cheng</given-names></name><name><surname>Wu</surname><given-names>Ying-Da</given-names></name></person-group><article-title>The new genus <italic><tp:taxon-name><tp:taxon-name-part taxon-name-part-type="genus" reg="Bambusiporia">Bambusiporia</tp:taxon-name-part></tp:taxon-name></italic> and a new species of <italic><tp:taxon-name><tp:taxon-name-part taxon-name-part-type="genus" reg="Etheirodon">Etheirodon</tp:taxon-name-part></tp:taxon-name></italic> in <italic><tp:taxon-name><tp:taxon-name-part taxon-name-part-type="family" reg="Steccherinaceae">Steccherinaceae</tp:taxon-name-part></tp:taxon-name></italic> (<italic><tp:taxon-name><tp:taxon-name-part taxon-name-part-type="order" reg="Polyporales">Polyporales</tp:taxon-name-part></tp:taxon-name></italic>, <italic><tp:taxon-name><tp:taxon-name-part taxon-name-part-type="phylum" reg="Basidiomycota">Basidiomycota</tp:taxon-name-part></tp:taxon-name></italic>) from China</article-title><source>MycoKeys</source><day>20</day><month>03</month><year>2026</year><volume>130</volume><fpage>101</fpage><lpage>126</lpage><pub-id pub-id-type="doi">10.3897/mycokeys.130.183355</pub-id></mixed-citation></tp:treatment-meta><tp:nomenclature><tp:taxon-name><object-id xmlns:xlink="http://www.w3.org/1999/xlink" content-type="arpha" xlink:type="simple">F70CD51E-EE21-5787-934F-682D922986C0</object-id>
                    		<tp:taxon-name-part taxon-name-part-type="genus" reg="Bambusiporia">Bambusiporia</tp:taxon-name-part>
                    	
                    		<object-id xmlns:xlink="http://www.w3.org/1999/xlink" content-type="mycobank" xlink:type="simple">MB854326</object-id>
                    	</tp:taxon-name><tp:taxon-authority>Y.C. Dai, Xin Zhang &amp; Chao G. Wang</tp:taxon-authority><tp:taxon-status xmlns:xlink="http://www.w3.org/1999/xlink" xlink:type="simple">gen. nov.</tp:taxon-status></tp:nomenclature><tp:treatment-sec sec-type="Etymology"><title>Etymology.</title><p><italic><tp:taxon-name><tp:taxon-name-part taxon-name-part-type="genus" reg="Bambusiporia">Bambusiporia</tp:taxon-name-part></tp:taxon-name></italic> (Lat.): refers to the genus having resupinate basidiomata and growing on bamboo.</p></tp:treatment-sec><tp:treatment-sec sec-type="Type species"><title>Type species.</title><p><italic><tp:taxon-name><tp:taxon-name-part taxon-name-part-type="genus" reg="Bambusiporia">Bambusiporia</tp:taxon-name-part> <tp:taxon-name-part taxon-name-part-type="species" reg="nivea">nivea</tp:taxon-name-part></tp:taxon-name></italic> Y.C. Dai &amp; Chao G. Wang, sp. nov.</p></tp:treatment-sec><tp:treatment-sec sec-type="Description"><title>Description.</title><p>Basidiomata tiny, annual, resupinate, detachable, soft when fresh. Poroid hymenophore, white when fresh. Hyphal system monomitic; generative hyphae bearing clamp connections, hyaline, thin- to slightly thick-walled. Cystidia and cystidioles absent. Basidiospores ellipsoid, hyaline, slightly thick-walled, smooth, sometimes with one or two small guttules, <abbrev xmlns:xlink="http://www.w3.org/1999/xlink" xlink:title="= Melzer’s reagent" xlink:type="simple">IKI</abbrev>−, weakly <abbrev xmlns:xlink="http://www.w3.org/1999/xlink" xlink:title="cyanophilous in Cotton Blue" xlink:type="simple">CB+</abbrev>.</p></tp:treatment-sec></tp:taxon-treatment>
