# Supplementary material for: The new genus Bambusiporia and a new species of Etheirodon in Steccherinaceae (Polyporales, Basidiomycota) from China
Source: MycoKeys. 2026 Mar 20;130:101–26. doi: 10.3897/mycokeys.130.183355 (PMC13032136; doi:10.3897/mycokeys.130.183355)
Supplement: XML Treatment for Bambusiporia nivea [file mycokeys.130.183355-treatment2.xml]

<!DOCTYPE tp:taxon-treatment
  PUBLIC "-//TaxonX//DTD Taxonomic Treatment Publishing DTD v0 20100105//EN" "tax-treatment-NSO.dtd">
<tp:taxon-treatment xmlns:tp="http://www.plazi.org/taxpub"><tp:treatment-meta><kwd-group><label>Taxon classification</label><kwd>
                <named-content content-type="kingdom">Fungi</named-content>
              </kwd><kwd>
                <named-content content-type="order">Polyporales</named-content>
              </kwd><kwd>
                <named-content content-type="family">Steccherinaceae</named-content>
              </kwd></kwd-group><mixed-citation publication-type="journal"><person-group><name><surname>Wang</surname><given-names>Chao-Ge</given-names></name><name><surname>Zhang</surname><given-names>Xin</given-names></name><name><surname>Liu</surname><given-names>Zhan-Bo</given-names></name><name><surname>Chen</surname><given-names>Jian</given-names></name><name><surname>Sun</surname><given-names>Yi-Fei</given-names></name><name><surname>Dai</surname><given-names>Yu-Cheng</given-names></name><name><surname>Wu</surname><given-names>Ying-Da</given-names></name></person-group><article-title>The new genus <italic><tp:taxon-name><tp:taxon-name-part taxon-name-part-type="genus" reg="Bambusiporia">Bambusiporia</tp:taxon-name-part></tp:taxon-name></italic> and a new species of <italic><tp:taxon-name><tp:taxon-name-part taxon-name-part-type="genus" reg="Etheirodon">Etheirodon</tp:taxon-name-part></tp:taxon-name></italic> in <italic><tp:taxon-name><tp:taxon-name-part taxon-name-part-type="family" reg="Steccherinaceae">Steccherinaceae</tp:taxon-name-part></tp:taxon-name></italic> (<italic><tp:taxon-name><tp:taxon-name-part taxon-name-part-type="order" reg="Polyporales">Polyporales</tp:taxon-name-part></tp:taxon-name></italic>, <italic><tp:taxon-name><tp:taxon-name-part taxon-name-part-type="phylum" reg="Basidiomycota">Basidiomycota</tp:taxon-name-part></tp:taxon-name></italic>) from China</article-title><source>MycoKeys</source><day>20</day><month>03</month><year>2026</year><volume>130</volume><fpage>101</fpage><lpage>126</lpage><pub-id pub-id-type="doi">10.3897/mycokeys.130.183355</pub-id></mixed-citation></tp:treatment-meta><tp:nomenclature><tp:taxon-name><object-id xmlns:xlink="http://www.w3.org/1999/xlink" content-type="arpha" xlink:type="simple">6C1CCB70-933A-5088-A1F9-810BB54B45E0</object-id>
                    		<tp:taxon-name-part taxon-name-part-type="genus" reg="Bambusiporia">Bambusiporia</tp:taxon-name-part> <tp:taxon-name-part taxon-name-part-type="species" reg="nivea">nivea</tp:taxon-name-part>
                    	
                    		<object-id xmlns:xlink="http://www.w3.org/1999/xlink" content-type="mycobank" xlink:type="simple">MB854327</object-id>
                    	</tp:taxon-name><tp:taxon-authority>Y.C. Dai, Xin Zhang &amp; Chao G. Wang</tp:taxon-authority><tp:taxon-status xmlns:xlink="http://www.w3.org/1999/xlink" xlink:type="simple">sp. nov.</tp:taxon-status><xref ref-type="fig" rid="F3">Figs 3</xref><xref ref-type="fig" rid="F4">, 4</xref></tp:nomenclature><tp:treatment-sec sec-type="Holotype"><title>Holotype.</title><p>China • Yunnan Province, Zhaotong, Huanglianhe Forest Park, on dead bamboo, 30 June 2021, Dai 22451 (BJFC037035).</p><fig id="F3" position="float" orientation="portrait"><object-id xmlns:xlink="http://www.w3.org/1999/xlink" content-type="doi" xlink:type="simple">10.3897/mycokeys.130.183355.figure3</object-id><object-id xmlns:xlink="http://www.w3.org/1999/xlink" content-type="arpha" xlink:type="simple">1B9872E1-E058-5374-8749-994357CFC982</object-id><label>Figure 3.</label><caption><p>Basidiomata of <italic><tp:taxon-name><tp:taxon-name-part taxon-name-part-type="genus" reg="Bambusiporia">Bambusiporia</tp:taxon-name-part> <tp:taxon-name-part taxon-name-part-type="species" reg="nivea">nivea</tp:taxon-name-part></tp:taxon-name></italic> (holotype, Dai 22451). Scale bar: 1 cm.</p></caption><graphic xmlns:xlink="http://www.w3.org/1999/xlink" xlink:href="mycokeys-130-101-g003.jpg" id="oo_1565757.jpg" position="float" orientation="portrait" xlink:type="simple"><uri content-type="original_file" xlink:type="simple">https://binary.pensoft.net/fig/1565757</uri></graphic></fig><fig id="F4" position="float" orientation="portrait"><object-id xmlns:xlink="http://www.w3.org/1999/xlink" content-type="doi" xlink:type="simple">10.3897/mycokeys.130.183355.figure4</object-id><object-id xmlns:xlink="http://www.w3.org/1999/xlink" content-type="arpha" xlink:type="simple">7711EE9F-E234-52CF-89B4-68AC405FB298</object-id><label>Figure 4.</label><caption><p>Microscopic structures of <italic><tp:taxon-name><tp:taxon-name-part taxon-name-part-type="genus" reg="Bambusiporia">Bambusiporia</tp:taxon-name-part> <tp:taxon-name-part taxon-name-part-type="species" reg="nivea">nivea</tp:taxon-name-part></tp:taxon-name></italic> (holotype, Dai 22451). <bold>a</bold>. Basidiospores; <bold>b</bold>. Basidia and basidioles; <bold>c</bold>. Hyphae from subiculum; <bold>d</bold>. Hyphae from trama.</p></caption><graphic xmlns:xlink="http://www.w3.org/1999/xlink" xlink:href="mycokeys-130-101-g004.jpg" id="oo_1565758.jpg" position="float" orientation="portrait" xlink:type="simple"><uri content-type="original_file" xlink:type="simple">https://binary.pensoft.net/fig/1565758</uri></graphic></fig></tp:treatment-sec><tp:treatment-sec sec-type="Etymology"><title>Etymology.</title><p><italic>Nivea</italic> (Lat.): refers to the species having white pore surface when fresh.</p></tp:treatment-sec><tp:treatment-sec sec-type="Description"><title>Description.</title><p><bold><italic>Basidiomata</italic></bold>. Annual, resupinate, separate, soft, without odor or taste when fresh, soft corky when dry, up to 1 cm long, 0.8 cm wide, 2 mm thick at center. Pore surface white when fresh, becoming pinkish buff upon drying; sterile margin very narrow to almost absent; pores round to angular, 4–6 per mm; dissepiments thin, entire. Subiculum thin, cream, corky, up to 0.5 mm thick. Tubes concolorous with pore surface, soft corky, up to 1.5 mm long.</p><p><bold><italic>Hyphal structure</italic></bold>. Hyphal system monomitic; generative hyphae bearing clamp connections, hyaline, <abbrev xmlns:xlink="http://www.w3.org/1999/xlink" xlink:title="= Melzer’s reagent" xlink:type="simple">IKI</abbrev>−, <abbrev xmlns:xlink="http://www.w3.org/1999/xlink" xlink:title="Cotton Blue" xlink:type="simple">CB</abbrev>−; tissues unchanged in <abbrev xmlns:xlink="http://www.w3.org/1999/xlink" xlink:title="5% potassium hydroxide" xlink:type="simple">KOH</abbrev>.</p><p><bold><italic>Subiculum</italic></bold>. Generative hyphae slightly thick-walled with a wide lumen, occasionally branched, more or less flexuous, loosely interwoven, 4–7 μm in diam. Irregular crystals present amongst subicular hyphae.</p><p><bold><italic>Tubes</italic></bold>. Generative hyphae thin- to slightly thick-walled with a wide lumen, occasionally branched, more or less flexuous, 3–5 μm in diam. Cystidia and cystidioles absent. Basidia clavate, with four sterigmata and a basal clamp connection, 15–20 × 6–6.5 μm; basidioles in shape similar to basidia but smaller.</p><p><bold><italic>Spores</italic></bold>. Basidiospores ellipsoid, hyaline, slightly thick-walled, smooth, sometimes with one or two small guttules, <abbrev xmlns:xlink="http://www.w3.org/1999/xlink" xlink:title="= Melzer’s reagent" xlink:type="simple">IKI</abbrev>−, weakly <abbrev xmlns:xlink="http://www.w3.org/1999/xlink" xlink:title="cyanophilous in Cotton Blue" xlink:type="simple">CB+</abbrev>, (3.8–)4–4.6(–4.8) × 3–3.7(–3.8) µm, L = 4.19 μm, W = 3.3 μm, Q = 1.26–1.28 (n = 60/2).</p><p><bold><italic>Type of rot</italic></bold>. White rot.</p></tp:treatment-sec><tp:treatment-sec sec-type="Additional specimen examined"><title>Additional specimen examined.</title><p>China • Yunnan Province, Zhaotong, Huanglianhe Forest Park, on dead bamboo, 30 June 2021, Dai 22477 (BJFC037061).</p></tp:treatment-sec><tp:treatment-sec sec-type="Notes"><title>Notes.</title><p><italic><tp:taxon-name><tp:taxon-name-part taxon-name-part-type="genus" reg="Bambusiporia">Bambusiporia</tp:taxon-name-part> <tp:taxon-name-part taxon-name-part-type="species" reg="nivea">nivea</tp:taxon-name-part></tp:taxon-name></italic> is characterized by resupinate basidiomata with a white pore surface when fresh, round to angular pores of 4–6 per mm, a monomitic hyphal system with generative hyphae bearing clamp connections, ellipsoid, slightly thick-walled basidiospores measuring 4–4.6 × 3–3.7 µm, and growing on dead bamboo in southwest China.</p></tp:treatment-sec></tp:taxon-treatment>
