# Supplementary material for: The new genus Bambusiporia and a new species of Etheirodon in Steccherinaceae (Polyporales, Basidiomycota) from China
Source: MycoKeys. 2026 Mar 20;130:101–26. doi: 10.3897/mycokeys.130.183355 (PMC13032136; doi:10.3897/mycokeys.130.183355)
Supplement: XML Treatment for Etheirodon lilacinum [file mycokeys.130.183355-treatment3.xml]

<!DOCTYPE tp:taxon-treatment
  PUBLIC "-//TaxonX//DTD Taxonomic Treatment Publishing DTD v0 20100105//EN" "tax-treatment-NSO.dtd">
<tp:taxon-treatment xmlns:tp="http://www.plazi.org/taxpub"><tp:treatment-meta><kwd-group><label>Taxon classification</label><kwd>
                <named-content content-type="kingdom">Fungi</named-content>
              </kwd><kwd>
                <named-content content-type="order">Polyporales</named-content>
              </kwd><kwd>
                <named-content content-type="family">Steccherinaceae</named-content>
              </kwd></kwd-group><mixed-citation publication-type="journal"><person-group><name><surname>Wang</surname><given-names>Chao-Ge</given-names></name><name><surname>Zhang</surname><given-names>Xin</given-names></name><name><surname>Liu</surname><given-names>Zhan-Bo</given-names></name><name><surname>Chen</surname><given-names>Jian</given-names></name><name><surname>Sun</surname><given-names>Yi-Fei</given-names></name><name><surname>Dai</surname><given-names>Yu-Cheng</given-names></name><name><surname>Wu</surname><given-names>Ying-Da</given-names></name></person-group><article-title>The new genus <italic><tp:taxon-name><tp:taxon-name-part taxon-name-part-type="genus" reg="Bambusiporia">Bambusiporia</tp:taxon-name-part></tp:taxon-name></italic> and a new species of <italic><tp:taxon-name><tp:taxon-name-part taxon-name-part-type="genus" reg="Etheirodon">Etheirodon</tp:taxon-name-part></tp:taxon-name></italic> in <italic><tp:taxon-name><tp:taxon-name-part taxon-name-part-type="family" reg="Steccherinaceae">Steccherinaceae</tp:taxon-name-part></tp:taxon-name></italic> (<italic><tp:taxon-name><tp:taxon-name-part taxon-name-part-type="order" reg="Polyporales">Polyporales</tp:taxon-name-part></tp:taxon-name></italic>, <italic><tp:taxon-name><tp:taxon-name-part taxon-name-part-type="phylum" reg="Basidiomycota">Basidiomycota</tp:taxon-name-part></tp:taxon-name></italic>) from China</article-title><source>MycoKeys</source><day>20</day><month>03</month><year>2026</year><volume>130</volume><fpage>101</fpage><lpage>126</lpage><pub-id pub-id-type="doi">10.3897/mycokeys.130.183355</pub-id></mixed-citation></tp:treatment-meta><tp:nomenclature><tp:taxon-name><object-id xmlns:xlink="http://www.w3.org/1999/xlink" content-type="arpha" xlink:type="simple">D0633E10-FB1B-542D-9241-126CD8067065</object-id>
                    		<tp:taxon-name-part taxon-name-part-type="genus" reg="Etheirodon">Etheirodon</tp:taxon-name-part> <tp:taxon-name-part taxon-name-part-type="species" reg="lilacinum">lilacinum</tp:taxon-name-part>
                    	
                    		<object-id xmlns:xlink="http://www.w3.org/1999/xlink" content-type="mycobank" xlink:type="simple">MB854328</object-id>
                    	</tp:taxon-name><tp:taxon-authority>Y.C. Dai &amp; Chao G. Wang</tp:taxon-authority><tp:taxon-status xmlns:xlink="http://www.w3.org/1999/xlink" xlink:type="simple">sp. nov.</tp:taxon-status><xref ref-type="fig" rid="F5">Figs 5</xref><xref ref-type="fig" rid="F6">, 6</xref></tp:nomenclature><tp:treatment-sec sec-type="Holotype"><title>Holotype.</title><p>China • Xizang Autonomous Region, Linzhi, Bomi County, on fallen trunk of <italic><tp:taxon-name><tp:taxon-name-part taxon-name-part-type="genus" reg="Betula">Betula</tp:taxon-name-part></tp:taxon-name></italic>, 26 October 2021, Dai 23568 (BJFC038140).</p><fig id="F5" position="float" orientation="portrait"><object-id xmlns:xlink="http://www.w3.org/1999/xlink" content-type="doi" xlink:type="simple">10.3897/mycokeys.130.183355.figure5</object-id><object-id xmlns:xlink="http://www.w3.org/1999/xlink" content-type="arpha" xlink:type="simple">6D904CF0-BA7F-5FCE-AE78-A8ED81D73BF3</object-id><label>Figure 5.</label><caption><p>Basidiomata of <italic><tp:taxon-name><tp:taxon-name-part taxon-name-part-type="genus" reg="Etheirodon">Etheirodon</tp:taxon-name-part> <tp:taxon-name-part taxon-name-part-type="species" reg="lilacinum">lilacinum</tp:taxon-name-part></tp:taxon-name></italic> (holotype, Dai 23568). Scale bar: 1 cm.</p></caption><graphic xmlns:xlink="http://www.w3.org/1999/xlink" xlink:href="mycokeys-130-101-g005.jpg" id="oo_1565759.jpg" position="float" orientation="portrait" xlink:type="simple"><uri content-type="original_file" xlink:type="simple">https://binary.pensoft.net/fig/1565759</uri></graphic></fig><fig id="F6" position="float" orientation="portrait"><object-id xmlns:xlink="http://www.w3.org/1999/xlink" content-type="doi" xlink:type="simple">10.3897/mycokeys.130.183355.figure6</object-id><object-id xmlns:xlink="http://www.w3.org/1999/xlink" content-type="arpha" xlink:type="simple">4AE5F93C-DD73-5060-B51B-B0C978E242EE</object-id><label>Figure 6.</label><caption><p>Microscopic structures of <italic><tp:taxon-name><tp:taxon-name-part taxon-name-part-type="genus" reg="Etheirodon">Etheirodon</tp:taxon-name-part> <tp:taxon-name-part taxon-name-part-type="species" reg="lilacinum">lilacinum</tp:taxon-name-part></tp:taxon-name></italic> (holotype, Dai 23568). <bold>a</bold>. Basidiospores; <bold>b</bold>. Basidia and basidioles; <bold>c</bold>. Cystidioles; <bold>d</bold>. Hyphae from context; <bold>e</bold>. Hyphae from spines.</p></caption><graphic xmlns:xlink="http://www.w3.org/1999/xlink" xlink:href="mycokeys-130-101-g006.jpg" id="oo_1565760.jpg" position="float" orientation="portrait" xlink:type="simple"><uri content-type="original_file" xlink:type="simple">https://binary.pensoft.net/fig/1565760</uri></graphic></fig></tp:treatment-sec><tp:treatment-sec sec-type="Etymology"><title>Etymology.</title><p><italic>Lilacinum</italic> (Lat.): refers to the species having lilac pore surface when fresh.</p></tp:treatment-sec><tp:treatment-sec sec-type="Description"><title>Description.</title><p><bold><italic>Basidiomata</italic></bold>. Annual, resupinate to slightly effused-reflexed with small pilei, soft to fleshy, without odor or taste when fresh, soft corky when dry, up to 20 cm long, 3 cm wide when resupinate. Hymenophore hydnoid, lilac when fresh, dark grayish violet when dry; sterile margin distinct, lilac when fresh, grayish violet when dry, up to 3 mm wide, fimbriate to dentate; spines soft when fresh, soft corky when dry, up to 1 mm long, cylindrical to flattened, 2–4 per mm at base. Context pale grayish violet, soft corky when dry, up to 1.5 mm thick.</p><p><bold><italic>Hyphal structure</italic></bold>. Hyphal system dimitic; generative hyphae bearing clamp connections; skeletal hyphae <abbrev xmlns:xlink="http://www.w3.org/1999/xlink" xlink:title="= Melzer’s reagent" xlink:type="simple">IKI</abbrev>−, <abbrev xmlns:xlink="http://www.w3.org/1999/xlink" xlink:title="Cotton Blue" xlink:type="simple">CB</abbrev>−; tissues becoming pale olivaceous in <abbrev xmlns:xlink="http://www.w3.org/1999/xlink" xlink:title="5% potassium hydroxide" xlink:type="simple">KOH</abbrev>.</p><p><bold><italic>Context</italic></bold>. Generative hyphae infrequent, hyaline, thin- to thick-walled with a wide lumen, sometimes covered with fine hyaline crystals, occasionally branched, straight, 3–4 μm in diam.; skeletal hyphae dominant, brownish orange, thick-walled with a narrow lumen to subsolid, smooth, rarely branched, more or less flexuous, loosely interwoven, 3–6 μm in diam.</p><p><bold><italic>Spines</italic></bold>. Generative hyphae infrequent, hyaline, thin- to slightly thick-walled with a wide lumen, smooth, rarely branched, straight, 3–3.5 μm in diam.; skeletal hyphae dominant, brownish orange, thick-walled with a medium to narrow lumen, smooth, occasionally branched, straight, subparallel along the spines, agglutinated, 3.5–4 μm in diam. Cystidia absent; cystidioles fusoid, hyaline, thin-walled, smooth, 15–20 × 4 μm. Basidia clavate, with four sterigmata and a basal clamp connection, 20–23 × 4.5–5 μm; basidioles in shape similar to basidia, but smaller. Irregular crystals present amongst hymenia.</p><p><bold><italic>Spores</italic></bold>. Basidiospores ellipsoid to broadly ellipsoid, hyaline, thin-walled, smooth, <abbrev xmlns:xlink="http://www.w3.org/1999/xlink" xlink:title="= Melzer’s reagent" xlink:type="simple">IKI</abbrev>−, <abbrev xmlns:xlink="http://www.w3.org/1999/xlink" xlink:title="Cotton Blue" xlink:type="simple">CB</abbrev>−, (3.8–)4–4.5(–5) × (2.8–)3–3.8(–4) µm, L = 4.12 μm, W = 3.2 μm, Q = 1.27–1.3 (n = 90/3).</p><p><bold><italic>Type of rot</italic></bold>. White rot.</p></tp:treatment-sec><tp:treatment-sec sec-type="Additional specimens examined"><title>Additional specimens examined.</title><p>China • Sichuan Province, Ganzi, Luding County, Hailuogou Forest Park, on fallen branch of <italic><tp:taxon-name><tp:taxon-name-part taxon-name-part-type="genus" reg="Abies">Abies</tp:taxon-name-part></tp:taxon-name></italic>, 8 October 2021, Dai 23131 (BJFC037702), Dai 23140 (BJFC037711); Xizang Autonomous Region, Linzhi, Bomi County, on fallen trunk of <italic><tp:taxon-name><tp:taxon-name-part taxon-name-part-type="genus" reg="Betula">Betula</tp:taxon-name-part></tp:taxon-name></italic>, 26 October 2021, Dai 23571 (BJFC038143), Dai 23574 (BJFC038146).</p></tp:treatment-sec><tp:treatment-sec sec-type="Notes"><title>Notes.</title><p><italic><tp:taxon-name><tp:taxon-name-part taxon-name-part-type="genus" reg="Etheirodon">Etheirodon</tp:taxon-name-part> <tp:taxon-name-part taxon-name-part-type="species" reg="lilacinum">lilacinum</tp:taxon-name-part></tp:taxon-name></italic> is characterized by resupinate to slightly effused-reflexed basidiomata; a hydnoid and lilac hymenophore when fresh, dark grayish violet when dry; cylindrical to flattened spines of 2–4 per mm at the base; a dimitic hyphal system bearing clamp connections on generative hyphae; thin- to thick-walled generative hyphae sometimes covered with fine hyaline crystals; ellipsoid to broadly ellipsoid basidiospores measuring 4–4.5 × 3–3.8 µm; and growing on angiosperm and gymnosperm wood.</p></tp:treatment-sec></tp:taxon-treatment>
